# Supplementary material for: Utilization of defined microbial communities enables effective evaluation of meta-genomic assemblies
Source: BMC Genomics. 2017 Apr 13;18:296. doi: 10.1186/s12864-017-3679-5 (PMC5390407; doi:10.1186/s12864-017-3679-5)
Supplement: Supplementary file 1 — Species abundance in mock staggered community. Table S2. DNA concentration in mock staggered community. Table S3. Tax ID and Accession Numbers for all organisms in mock or synthetic communities. Table S4. MetaQUAST output from mock balanced community. Table S5. metaQUAST output from mock staggered community. (XLSX 84 kb) [file 12864_2017_3679_MOESM1_ESM.xlsx]

## Sheet: Table S1
Species abundance in mock staggered community
Abundance	Species
0.000967	Neisseria meningitidis
0.00108	Listeria monocytogenes
9.5e-05	Streptococcus pneumoniae
0.095962	Staphylococcus epidermidis
0.005072	Streptococcus agalactiae
0.073537	Pseudomonas aeruginosa
0.062643	Streptococcus mutans
0.017936	Bacillus cereus
0.000241	Deinococcus radiodurans
0.001653	Propionibacterium acnes
0.472794	Rhodobacter sphaeroides
0.019371	Clostridium beijerinckii
0.000445	Lactobacillus gasseri
0.002407	Acinetobacter baumannii
0.000176	Actinomyces odontolyticus
0.000303	Bacteriodes vulgatus
0.012553	Staphylococcus aureus
0.000141	Enterococcus faecalis
0.231572	Escherichia coli
0.001052	Helicobacter pylori

## Sheet: Table S2
DNA concentration in mock staggered community
Concentration pg/µl	Species
5.8	Neisseria meningitidis
5	Listeria monocytogenes
0.6	Streptococcus pneumoniae
510	Staphylococcus epidermidis
32	Streptococcus agalactiae
160	Pseudomonas aeruginosa
420	Streptococcus mutans
45	Bacillus cereus
1	Deinococcus radiodurans
8.8	Propionibacterium acnes
1400	Rhodobacter sphaeroides
44	Clostridium beijerinckii
3.2	Lactobacillus gasseri
8.2	Acinetobacter baumannii
1	Actinomyces odontolyticus
0.8	Bacteriodes vulgatus
59	Staphylococcus aureus
0.7	Enterococcus faecalis
680	Escherichia coli
8.6	Helicobacter pylori

## Sheet: Table S3
Tax ID and Accession Numbers for all organisms in mock or synthetic communities
Tax ID	Accession Number
400667	NC_009085.1
400667	NC_009083.1
400667	NC_009084.1
222523	NC_003909.8
222523	NC_005707.1
435590	NC_009614.1
367928	NC_008618.1
290402	NC_009617.1
243230	NC_001263.1
243230	NC_001264.1
243230	NC_000958.1
243230	NC_000959.1
474186	NC_017316.1
511145	NC_000913.3
85962	NC_000915.1
324831	NC_008530.1
169963	NC_003210.1
420247	NC_009515.1
122586	NC_003112.2
431947	NC_010729.1
267747	NC_006085.1
208964	NC_002516.2
272943	NC_007493.2
272943	NC_007494.2
272943	NC_009007.1
272943	NC_007488.2
272943	NC_007489.1
272943	NC_007490.2
272943	NC_009008.1
451516	NC_010079.1
451516	NC_010063.1
176280	NC_004461.1
176280	NC_005008.1
176280	NC_005007.1
176280	NC_005006.1
176280	NC_005005.1
176280	NC_005004.1
176280	NC_005003.1
208435	NC_004116.1
210007	NC_004350.2
170187	NC_003028.3
411466	NZ_DS264585.1
411466	NZ_DS264586.1
450394	NZ_GG697985.1
450394	NZ_GG697986.1
450394	NZ_GG697987.1
450394	NZ_GG697988.1
450394	NZ_GG697989.1
450394	NZ_GG697990.1
450394	NZ_GG697991.1
450394	NZ_GG697992.1
450394	NZ_GG697993.1
450394	NZ_GG697994.1
450394	NZ_GG697995.1
450394	NZ_GG697996.1
450394	NZ_GG697997.1
450394	NZ_GG697998.1
450394	NZ_GG697999.1
450394	NZ_GG698000.1
450394	NZ_GG698001.1
450394	NZ_GG698002.1
450394	NZ_GG698003.1
450394	NZ_GG698004.1
450394	NZ_GG698005.1
450394	NZ_GG698006.1
450394	NZ_GG698007.1
450394	NZ_GG698008.1
450394	NZ_GG698009.1
450394	NZ_GG698010.1
450394	NZ_GG698011.1
450394	NZ_GG698012.1
450394	NZ_GG698013.1
450394	NZ_GG698014.1
450394	NZ_GG698015.1
450394	NZ_GG698016.1
450394	NZ_GG698017.1
450394	NZ_GG698018.1
450394	NZ_GG698019.1
450394	NZ_GG698020.1
450394	NZ_GG698021.1
450394	NZ_GG698022.1
450394	NZ_GG698023.1
450394	NZ_GG698024.1
450394	NZ_GG698025.1
450394	NZ_GG698026.1
450394	NZ_GG698027.1
450394	NZ_GG698028.1
450394	NZ_GG698029.1
450394	NZ_GG698030.1
450394	NZ_GG698031.1
450394	NZ_GG698032.1
450394	NZ_GG698033.1
450394	NZ_GG698034.1
450394	NZ_GG698035.1
450394	NZ_GG698036.1
450394	NZ_GG698037.1
450394	NZ_GG698038.1
450394	NZ_GG698039.1
450394	NZ_GG698040.1
450394	NZ_GG698041.1
450394	NZ_GG698042.1
450394	NZ_GG698043.1
450394	NZ_GG698044.1
450394	NZ_GG698045.1
450394	NZ_GG698046.1
450394	NZ_GG698047.1
450394	NZ_GG698048.1
450394	NZ_GG698049.1
450394	NZ_GG698050.1
450394	NZ_GG698051.1
450394	NZ_GG698052.1
450394	NZ_GG698053.1
450394	NZ_GG698054.1
450394	NZ_GG698055.1
450394	NZ_GG698056.1
450394	NZ_GG698057.1
450394	NZ_GG698058.1
450394	NZ_GG698059.1
450394	NZ_GG698060.1
450394	NZ_GG698061.1
450394	NZ_GG698062.1
450394	NZ_GG698063.1
450394	NZ_GG698064.1
450394	NZ_GG698065.1
450394	NZ_GG698066.1
450394	NZ_GG698067.1
450394	NZ_GG698068.1
450394	NZ_GG698069.1
450394	NZ_GG698070.1
450394	NZ_GG698071.1
450394	NZ_GG698072.1
450394	NZ_GG698073.1
450394	NZ_GG698074.1
450394	NZ_GG698075.1
450394	NZ_GG698076.1
450394	NZ_GG698077.1
450394	NZ_GG698078.1
450394	NZ_GG698079.1
450394	NZ_GG698080.1
450394	NZ_GG698081.1
450394	NZ_GG698082.1
450394	NZ_GG698083.1
450394	NZ_GG698084.1
450394	NZ_GG698085.1
450394	NZ_GG698086.1
450394	NZ_GG698087.1
450394	NZ_GG698088.1
450394	NZ_GG698089.1
450394	NZ_GG698090.1
450394	NZ_GG698091.1
450394	NZ_GG698092.1
450394	NZ_GG698093.1
450394	NZ_GG698094.1
450394	NZ_GG698095.1
450394	NZ_GG698096.1
450394	NZ_GG698097.1
450394	NZ_GG698098.1
450394	NZ_GG698099.1
450394	NZ_GG698100.1
450394	NZ_GG698101.1
450394	NZ_GG698102.1
450394	NZ_GG698103.1
450394	NZ_GG698104.1
450394	NZ_GG698105.1
450394	NZ_GG698106.1
450394	NZ_GG698107.1
450394	NZ_GG698108.1
450394	NZ_GG698109.1
450394	NZ_GG698110.1
450394	NZ_GG698111.1
450394	NZ_GG698112.1
450394	NZ_GG698113.1
450394	NZ_GG698114.1
450394	NZ_GG698115.1
450394	NZ_GG698116.1
450394	NZ_GG698117.1
450394	NZ_GG698118.1
450394	NZ_GG698119.1
450394	NZ_GG698120.1
450394	NZ_GG698121.1
450394	NZ_GG698122.1
450394	NZ_GG698123.1
450394	NZ_GG698124.1
450394	NZ_GG698125.1
450394	NZ_GG698126.1
450394	NZ_GG698127.1
450394	NZ_GG698128.1
450394	NZ_GG698129.1
450394	NZ_GG698130.1
450394	NZ_GG698131.1
450394	NZ_GG698132.1
450394	NZ_GG698133.1
450394	NZ_GG698134.1
450394	NZ_GG698135.1
450394	NZ_GG698136.1
450394	NZ_GG698137.1
450394	NZ_GG698138.1
450394	NZ_GG698139.1
450394	NZ_GG698140.1
450394	NZ_GG698141.1
450394	NZ_GG698142.1
450394	NZ_GG698143.1
450394	NZ_GG698144.1
450394	NZ_GG698145.1
450394	NZ_GG698146.1
450394	NZ_GG698147.1
450394	NZ_GG698148.1
450394	NZ_GG698149.1
450394	NZ_GG698150.1
450394	NZ_GG698151.1
450394	NZ_GG698152.1
450394	NZ_GG698153.1
450394	NZ_GG698154.1
450394	NZ_GG698155.1
450394	NZ_GG698156.1
450394	NZ_GG698157.1
450394	NC_010066.1
450394	NC_010066.1
1151254	NZ_AVGK01000001.1
1151254	NZ_AVGK01000002.1
1151254	NZ_AVGK01000003.1
1151254	NZ_AVGK01000004.1
1151254	NZ_AVGK01000005.1
1151254	NZ_AVGK01000006.1
1151254	NZ_AVGK01000007.1
1151254	NZ_AVGK01000008.1
1151254	NZ_AVGK01000009.1
1151254	NZ_AVGK01000010.1
1151254	NZ_AVGK01000011.1
1151254	NZ_AVGK01000012.1
1151254	NZ_AVGK01000013.1
1151254	NZ_AVGK01000014.1
1151254	NZ_AVGK01000015.1
1151254	NZ_AVGK01000016.1
1151254	NZ_AVGK01000017.1
1151254	NZ_AVGK01000018.1
1151254	NZ_AVGK01000019.1
1151254	NZ_AVGK01000020.1
1151254	NZ_AVGK01000021.1
1151254	NZ_AVGK01000022.1
1151254	NZ_AVGK01000023.1
1151254	NZ_AVGK01000024.1
1151254	NZ_AVGK01000026.1
1151254	NZ_AVGK01000027.1
1151254	NZ_AVGK01000028.1
1151254	NZ_AVGK01000029.1
1151254	NZ_AVGK01000030.1
1151254	NZ_AVGK01000031.1
1151254	NZ_AVGK01000032.1
1151254	NZ_AVGK01000033.1
1151254	NZ_AVGK01000034.1
1151254	NZ_AVGK01000035.1
1151254	NZ_AVGK01000036.1
1151254	NZ_AVGK01000037.1
1151254	NZ_AVGK01000038.1
1151254	NZ_AVGK01000039.1
1151254	NZ_AVGK01000040.1
1151254	NZ_AVGK01000041.1
1151254	NZ_AVGK01000042.1
1151254	NZ_AVGK01000043.1
1151254	NZ_AVGK01000044.1
1151254	NZ_AVGK01000045.1
1151254	NZ_AVGK01000046.1
1151254	NZ_AVGK01000047.1
1151254	NZ_AVGK01000048.1
1151254	NZ_AVGK01000049.1
1151254	NZ_AVGK01000050.1
1151254	NZ_AVGK01000051.1
1151254	NZ_AVGK01000052.1
1151254	NZ_AVGK01000053.1
1151254	NZ_AVGK01000054.1
1151254	NZ_AVGK01000055.1
1151254	NZ_AVGK01000056.1
1151254	NZ_AVGK01000057.1
1151254	NZ_AVGK01000058.1
1151254	NZ_AVGK01000059.1
1151254	NZ_AVGK01000060.1
1151254	NZ_AVGK01000061.1
1151254	NZ_AVGK01000062.1
1151254	NZ_AVGK01000063.1
1151254	NZ_AVGK01000064.1
1151254	NZ_AVGK01000065.1
1151254	NZ_AVGK01000066.1
1151254	NZ_AVGK01000067.1
1151254	NZ_AVGK01000068.1
1151254	NZ_AVGK01000069.1
1151254	NZ_AVGK01000070.1
1151254	NZ_AVGK01000071.1
1151254	NZ_AVGK01000072.1
1151254	NZ_AVGK01000073.1
1151254	NZ_AVGK01000074.1
1151254	NZ_AVGK01000075.1
1151254	NZ_AVGK01000076.1
1151254	NZ_AVGK01000077.1
1151254	NZ_AVGK01000078.1
1151254	NZ_AVGK01000079.1
1151254	NZ_AVGK01000080.1
1151254	NZ_AVGK01000081.1
1151254	NZ_AVGK01000082.1
1151254	NZ_AVGK01000083.1
1151254	NZ_AVGK01000084.1
1151254	NZ_AVGK01000085.1
1151254	NZ_AVGK01000086.1
1151254	NZ_AVGK01000087.1
1151254	NZ_AVGK01000088.1
1151268	NZ_AVGY01000001.1
1151268	NZ_AVGY01000002.1
1151268	NZ_AVGY01000003.1
1151268	NZ_AVGY01000004.1
1151268	NZ_AVGY01000005.1
1151268	NZ_AVGY01000006.1
1151268	NZ_AVGY01000007.1
1151268	NZ_AVGY01000008.1
1151268	NZ_AVGY01000009.1
1151268	NZ_AVGY01000010.1
1151268	NZ_AVGY01000011.1
1151268	NZ_AVGY01000012.1
1151268	NZ_AVGY01000013.1
1151268	NZ_AVGY01000014.1
1151268	NZ_AVGY01000015.1
1151268	NZ_AVGY01000016.1
1151268	NZ_AVGY01000017.1
1151268	NZ_AVGY01000018.1
1151268	NZ_AVGY01000019.1
1151268	NZ_AVGY01000020.1
1151268	NZ_AVGY01000021.1
1151268	NZ_AVGY01000022.1
1151268	NZ_AVGY01000023.1
1151268	NZ_AVGY01000025.1
1151268	NZ_AVGY01000026.1
1151268	NZ_AVGY01000027.1
1151268	NZ_AVGY01000028.1
1151268	NZ_AVGY01000029.1
1151268	NZ_AVGY01000030.1
1151268	NZ_AVGY01000031.1
1151268	NZ_AVGY01000032.1
1151268	NZ_AVGY01000033.1
1151268	NZ_AVGY01000034.1
1151268	NZ_AVGY01000035.1
1151268	NZ_AVGY01000036.1
1151268	NZ_AVGY01000037.1
1151268	NZ_AVGY01000038.1
1151268	NZ_AVGY01000039.1
1151268	NZ_AVGY01000040.1
1151268	NZ_AVGY01000041.1
1151268	NZ_AVGY01000042.1
1151268	NZ_AVGY01000043.1
1151268	NZ_AVGY01000044.1
1151268	NZ_AVGY01000045.1
1151268	NZ_AVGY01000046.1
1151268	NZ_AVGY01000047.1
1151268	NZ_AVGY01000048.1
1151268	NZ_AVGY01000049.1
1151268	NZ_AVGY01000050.1
1151268	NZ_AVGY01000051.1
1151268	NZ_AVGY01000052.1
1151268	NZ_AVGY01000053.1
1151268	NZ_AVGY01000054.1
1151268	NZ_AVGY01000055.1
1151268	NZ_AVGY01000056.1
1151268	NZ_AVGY01000057.1
1151268	NZ_AVGY01000058.1
1151268	NZ_AVGY01000059.1
1151268	NZ_AVGY01000060.1
1151268	NZ_AVGY01000061.1
1151268	NZ_AVGY01000062.1
1151268	NZ_AVGY01000063.1
1151268	NZ_AVGY01000064.1
1151268	NZ_AVGY01000065.1
1151268	NZ_AVGY01000066.1
1151268	NZ_AVGY01000067.1
1151268	NZ_AVGY01000068.1
1151268	NZ_AVGY01000069.1
1151268	NZ_AVGY01000070.1
1151268	NZ_AVGY01000071.1
1151268	NZ_AVGY01000072.1
1151268	NZ_AVGY01000073.1
1151268	NZ_AVGY01000074.1
1151268	NZ_AVGY01000075.1
1151268	NZ_AVGY01000076.1
1151268	NZ_AVGY01000077.1
1151268	NZ_AVGY01000078.1
1151268	NZ_AVGY01000079.1
1151268	NZ_AVGY01000080.1
1151268	NZ_AVGY01000081.1
1151268	NZ_AVGY01000082.1
1151268	NZ_AVGY01000083.1
1151268	NZ_AVGY01000084.1
1151268	NZ_AVGY01000085.1
1151268	NZ_AVGY01000086.1
1151268	NZ_AVGY01000087.1
1151268	NZ_AVGY01000088.1
1151268	NZ_AVGY01000089.1
1151268	NZ_AVGY01000090.1
1151268	NZ_AVGY01000091.1
1151268	NZ_AVGY01000092.1
1151268	NZ_AVGY01000093.1
1151268	NZ_AVGY01000094.1
1151268	NZ_AVGY01000095.1
1151268	NZ_AVGY01000096.1
1151268	NZ_AVGY01000097.1
1151268	NZ_AVGY01000098.1
1151268	NZ_AVGY01000099.1
1151268	NZ_AVGY01000100.1
1151268	NZ_AVGY01000101.1
1151268	NZ_AVGY01000102.1
1151268	NZ_AVGY01000103.1
1151268	NZ_AVGY01000104.1
1151268	NZ_AVGY01000105.1
1151268	NZ_AVGY01000106.1
1151268	NZ_AVGY01000107.1
1151268	NZ_AVGY01000108.1
1151268	NZ_AVGY01000109.1
1151268	NZ_AVGY01000110.1
1151268	NZ_AVGY01000111.1
1151268	NZ_AVGY01000112.1
1151268	NZ_AVGY01000113.1
1151268	NZ_AVGY01000114.1
1151268	NZ_AVGY01000115.1
1151268	NZ_AVGY01000116.1
1151268	NZ_AVGY01000117.1
1151268	NZ_AVGY01000118.1
1151268	NZ_AVGY01000119.1
1151268	NZ_AVGY01000120.1
1151268	NZ_AVGY01000121.1
1151268	NZ_AVGY01000122.1
1151268	NZ_AVGY01000123.1
1151268	NZ_AVGY01000124.1
1151268	NZ_AVGY01000125.1
1151268	NZ_AVGY01000126.1
1151268	NZ_AVGY01000127.1
1151268	NZ_AVGY01000128.1
1151268	NZ_AVGY01000129.1
1151268	NZ_AVGY01000130.1
1151268	NZ_AVGY01000131.1
1151268	NZ_AVGY01000132.1
1151268	NZ_AVGY01000133.1
1151268	NZ_AVGY01000134.1
1151268	NZ_AVGY01000135.1
1151268	NZ_AVGY01000136.1
1151268	NZ_AVGY01000137.1
1151268	NZ_AVGY01000138.1
1151268	NZ_AVGY01000139.1
1151268	NZ_AVGY01000140.1
1151268	NZ_AVGY01000141.1
1151268	NZ_AVGY01000142.1
1151268	NZ_AVGY01000143.1
1151268	NZ_AVGY01000144.1
1151268	NZ_AVGY01000145.1
1151268	NZ_AVGY01000146.1
1151268	NZ_AVGY01000147.1
1151268	NZ_AVGY01000148.1
1151268	NZ_AVGY01000149.1
1151268	NZ_AVGY01000150.1
1151268	NZ_AVGY01000151.1
1151268	NZ_AVGY01000152.1
1151268	NZ_AVGY01000153.1
1151268	NZ_AVGY01000154.1
1151268	NZ_AVGY01000155.1
1151268	NZ_AVGY01000156.1
1151268	NZ_AVGY01000157.1
1151268	NZ_AVGY01000158.1
1151268	NZ_AVGY01000159.1
1151268	NZ_AVGY01000160.1
1151268	NZ_AVGY01000161.1
1151268	NZ_AVGY01000162.1
1151268	NZ_AVGY01000163.1
1151268	NZ_AVGY01000164.1
1151268	NZ_AVGY01000165.1
1151268	NZ_AVGY01000166.1
1151268	NZ_AVGY01000167.1
1151268	NZ_AVGY01000168.1
1151268	NZ_AVGY01000169.1
1151268	NZ_AVGY01000170.1
1151268	NZ_AVGY01000171.1
1151268	NZ_AVGY01000172.1
1151268	NZ_AVGY01000173.1
1151268	NZ_AVGY01000174.1
1151268	NZ_AVGY01000175.1
1151268	NZ_AVGY01000176.1
1151268	NZ_AVGY01000177.1
1151274	NZ_AVHE01000001.1
1151274	NZ_AVHE01000002.1
1151274	NZ_AVHE01000003.1
1151274	NZ_AVHE01000004.1
1151274	NZ_AVHE01000005.1
1151274	NZ_AVHE01000006.1
1151274	NZ_AVHE01000007.1
1151274	NZ_AVHE01000008.1
1151274	NZ_AVHE01000009.1
1151274	NZ_AVHE01000010.1
1151274	NZ_AVHE01000011.1
1151274	NZ_AVHE01000012.1
1151274	NZ_AVHE01000013.1
1151274	NZ_AVHE01000014.1
1151274	NZ_AVHE01000015.1
1151274	NZ_AVHE01000016.1
1151274	NZ_AVHE01000017.1
1151274	NZ_AVHE01000018.1
1151274	NZ_AVHE01000019.1
1151274	NZ_AVHE01000020.1
1151274	NZ_AVHE01000021.1
1151274	NZ_AVHE01000022.1
1151274	NZ_AVHE01000023.1
1151274	NZ_AVHE01000024.1
1151274	NZ_AVHE01000025.1
1151274	NZ_AVHE01000026.1
1151274	NZ_AVHE01000027.1
1151274	NZ_AVHE01000028.1
1151274	NZ_AVHE01000029.1
1151274	NZ_AVHE01000030.1
1151274	NZ_AVHE01000031.1
1151274	NZ_AVHE01000032.1
1151274	NZ_AVHE01000033.1
1151274	NZ_AVHE01000034.1
1151274	NZ_AVHE01000035.1
1151274	NZ_AVHE01000036.1
1151274	NZ_AVHE01000037.1
1151274	NZ_AVHE01000038.1
1151274	NZ_AVHE01000039.1
1151274	NZ_AVHE01000040.1
1151274	NZ_AVHE01000041.1
1151274	NZ_AVHE01000042.1
1151274	NZ_AVHE01000043.1
1151274	NZ_AVHE01000044.1
1151274	NZ_AVHE01000045.1
1151274	NZ_AVHE01000046.1
1151274	NZ_AVHE01000047.1
1151274	NZ_AVHE01000048.1
1151274	NZ_AVHE01000049.1
1151274	NZ_AVHE01000050.1
1151274	NZ_AVHE01000051.1
1151274	NZ_AVHE01000052.1
1151274	NZ_AVHE01000053.1
1151274	NZ_AVHE01000054.1
1151274	NZ_AVHE01000055.1
1151274	NZ_AVHE01000056.1
1151274	NZ_AVHE01000058.1
1151274	NZ_AVHE01000059.1
1151274	NZ_AVHE01000060.1
1151292	NZ_AVHW01000001.1
1151292	NZ_AVHW01000002.1
1151292	NZ_AVHW01000003.1
1151292	NZ_AVHW01000004.1
1151292	NZ_AVHW01000005.1
1151292	NZ_AVHW01000006.1
1151292	NZ_AVHW01000007.1
1151292	NZ_AVHW01000008.1
1151292	NZ_AVHW01000009.1
1151292	NZ_AVHW01000010.1
1151292	NZ_AVHW01000012.1
1151292	NZ_AVHW01000013.1
1151292	NZ_AVHW01000014.1
1151292	NZ_AVHW01000015.1
1151292	NZ_AVHW01000016.1
1151292	NZ_AVHW01000017.1
1151292	NZ_AVHW01000018.1
1151292	NZ_AVHW01000019.1
1151292	NZ_AVHW01000020.1
1151292	NZ_AVHW01000021.1
1151292	NZ_AVHW01000022.1
1151292	NZ_AVHW01000023.1
1151292	NZ_AVHW01000024.1
1151292	NZ_AVHW01000025.1
1151292	NZ_AVHW01000026.1
1151292	NZ_AVHW01000027.1
1151292	NZ_AVHW01000028.1
1151292	NZ_AVHW01000029.1
1151292	NZ_AVHW01000030.1
1151292	NZ_AVHW01000031.1
1151292	NZ_AVHW01000032.1
1151292	NZ_AVHW01000033.1
1151292	NZ_AVHW01000034.1
1151292	NZ_AVHW01000035.1
1151292	NZ_AVHW01000036.1
1151292	NZ_AVHW01000037.1
1151292	NZ_AVHW01000038.1
1151292	NZ_AVHW01000039.1
1151292	NZ_AVHW01000040.1
1151292	NZ_AVHW01000041.1
1151292	NZ_AVHW01000042.1
1151292	NZ_AVHW01000043.1
1151292	NZ_AVHW01000044.1
1151292	NZ_AVHW01000045.1
1151292	NZ_AVHW01000046.1
1151292	NZ_AVHW01000047.1
1151292	NZ_AVHW01000048.1
1151292	NZ_AVHW01000049.1
1151292	NZ_AVHW01000050.1
1151292	NZ_AVHW01000051.1
1151292	NZ_AVHW01000052.1
1151292	NZ_AVHW01000053.1
1151292	NZ_AVHW01000054.1
1151292	NZ_AVHW01000055.1
1151292	NZ_AVHW01000056.1
1151292	NZ_AVHW01000057.1
1151292	NZ_AVHW01000058.1
1151292	NZ_AVHW01000059.1
1151292	NZ_AVHW01000060.1
1151292	NZ_AVHW01000061.1
1151292	NZ_AVHW01000062.1
1151292	NZ_AVHW01000063.1
1151292	NZ_AVHW01000064.1
1151292	NZ_AVHW01000065.1
1151292	NZ_AVHW01000066.1
1151292	NZ_AVHW01000067.1
1151292	NZ_AVHW01000068.1
1151292	NZ_AVHW01000069.1
1151292	NZ_AVHW01000070.1
1151292	NZ_AVHW01000071.1
1151292	NZ_AVHW01000072.1
1151292	NZ_AVHW01000073.1
1151292	NZ_AVHW01000074.1
1151292	NZ_AVHW01000075.1
1151292	NZ_AVHW01000076.1
1151292	NZ_AVHW01000077.1
1151292	NZ_AVHW01000078.1
1151292	NZ_AVHW01000079.1
1151292	NZ_AVHW01000080.1
1151292	NZ_AVHW01000081.1
1151292	NZ_AVHW01000082.1
1151292	NZ_AVHW01000083.1
1151292	NZ_AVHW01000084.1
1151292	NZ_AVHW01000085.1
1151292	NZ_AVHW01000086.1
1151292	NZ_AVHW01000087.1
1151292	NZ_AVHW01000088.1
1151292	NZ_AVHW01000089.1
1151292	NZ_AVHW01000090.1
1151292	NZ_AVHW01000091.1
1151292	NZ_AVHW01000092.1
1151292	NZ_AVHW01000093.1
1151292	NZ_AVHW01000094.1
1151292	NZ_AVHW01000095.1
1151292	NZ_AVHW01000096.1
1151292	NZ_AVHW01000097.1
1151292	NZ_AVHW01000098.1
1151292	NZ_AVHW01000099.1
1151292	NZ_AVHW01000100.1
1151292	NZ_AVHW01000101.1
1151292	NZ_AVHW01000102.1
1151292	NZ_AVHW01000103.1
1151292	NZ_AVHW01000104.1
1151292	NZ_AVHW01000105.1
1151292	NZ_AVHW01000106.1
1151292	NZ_AVHW01000107.1
1151292	NZ_AVHW01000108.1
1151292	NZ_AVHW01000109.1
1151292	NZ_AVHW01000110.1
1151292	NZ_AVHW01000111.1
1151292	NZ_AVHW01000112.1
1151292	NZ_AVHW01000113.1
1151292	NZ_AVHW01000114.1
1151292	NZ_AVHW01000115.1
1151299	NZ_AVID01000001.1
1151299	NZ_AVID01000002.1
1151299	NZ_AVID01000003.1
1151299	NZ_AVID01000004.1
1151299	NZ_AVID01000005.1
1151299	NZ_AVID01000006.1
1151299	NZ_AVID01000007.1
1151299	NZ_AVID01000008.1
1151299	NZ_AVID01000009.1
1151299	NZ_AVID01000010.1
1151299	NZ_AVID01000011.1
1151299	NZ_AVID01000012.1
1151299	NZ_AVID01000013.1
1151299	NZ_AVID01000014.1
1151299	NZ_AVID01000015.1
1151299	NZ_AVID01000016.1
1151299	NZ_AVID01000017.1
1151299	NZ_AVID01000018.1
1151299	NZ_AVID01000019.1
1151299	NZ_AVID01000020.1
1151299	NZ_AVID01000021.1
1151299	NZ_AVID01000022.1
1151299	NZ_AVID01000023.1
1151299	NZ_AVID01000024.1
1151299	NZ_AVID01000025.1
1151299	NZ_AVID01000026.1
1151299	NZ_AVID01000027.1
1151299	NZ_AVID01000028.1
1151299	NZ_AVID01000029.1
1151299	NZ_AVID01000030.1
1151299	NZ_AVID01000031.1
1151299	NZ_AVID01000032.1
1151299	NZ_AVID01000033.1
1151299	NZ_AVID01000034.1
1151299	NZ_AVID01000035.1
1151299	NZ_AVID01000036.1
1151299	NZ_AVID01000037.1
1151299	NZ_AVID01000038.1
1151299	NZ_AVID01000039.1
1151299	NZ_AVID01000040.1
1151299	NZ_AVID01000041.1
1151299	NZ_AVID01000042.1
1151299	NZ_AVID01000043.1
1151299	NZ_AVID01000044.1
1151299	NZ_AVID01000045.1
1151299	NZ_AVID01000046.1
1151299	NZ_AVID01000047.1
1151299	NZ_AVID01000048.1
1151299	NZ_AVID01000049.1
1151299	NZ_AVID01000050.1
1151299	NZ_AVID01000051.1
1151299	NZ_AVID01000052.1
1151299	NZ_AVID01000053.1
1151299	NZ_AVID01000054.1
1151299	NZ_AVID01000055.1
1151299	NZ_AVID01000056.1
1151299	NZ_AVID01000057.1
1151299	NZ_AVID01000058.1
1151299	NZ_AVID01000059.1
1151299	NZ_AVID01000060.1
1151299	NZ_AVID01000061.1
1151299	NZ_AVID01000062.1
1151299	NZ_AVID01000063.1
1151299	NZ_AVID01000064.1
1151299	NZ_AVID01000065.1
1151299	NZ_AVID01000066.1
1151299	NZ_AVID01000067.1
1151299	NZ_AVID01000068.1
1151299	NZ_AVID01000069.1
1151299	NZ_AVID01000070.1
1151299	NZ_AVID01000071.1
1151299	NZ_AVID01000072.1
1151299	NZ_AVID01000073.1
1151299	NZ_AVID01000074.1
1151299	NZ_AVID01000075.1
1151299	NZ_AVID01000076.1
1151299	NZ_AVID01000077.1
1151299	NZ_AVID01000078.1
1151299	NZ_AVID01000079.1
1151299	NZ_AVID01000080.1
1151299	NZ_AVID01000081.1
1151299	NZ_AVID01000082.1
1151299	NZ_AVID01000083.1
1151299	NZ_AVID01000084.1
1151299	NZ_AVID01000085.1
1151299	NZ_AVID01000086.1
1151299	NZ_AVID01000087.1
1151299	NZ_AVID01000088.1
1151299	NZ_AVID01000090.1
1151299	NZ_AVID01000091.1
1151299	NZ_AVID01000092.1
1151299	NZ_AVID01000093.1
1151299	NZ_AVID01000094.1
1151299	NZ_AVID01000095.1
1151299	NZ_AVID01000096.1
1151299	NZ_AVID01000097.1
1151323	NZ_AVIY01000001.1
1151323	NZ_AVIY01000002.1
1151323	NZ_AVIY01000003.1
1151323	NZ_AVIY01000004.1
1151323	NZ_AVIY01000005.1
1151323	NZ_AVIY01000006.1
1151323	NZ_AVIY01000007.1
1151323	NZ_AVIY01000008.1
1151323	NZ_AVIY01000009.1
1151323	NZ_AVIY01000010.1
1151323	NZ_AVIY01000011.1
1151323	NZ_AVIY01000012.1
1151323	NZ_AVIY01000013.1
1151323	NZ_AVIY01000014.1
1151323	NZ_AVIY01000015.1
1151323	NZ_AVIY01000016.1
1151323	NZ_AVIY01000017.1
1151323	NZ_AVIY01000018.1
1151323	NZ_AVIY01000019.1
1151323	NZ_AVIY01000020.1
1151323	NZ_AVIY01000021.1
1151323	NZ_AVIY01000022.1
1151323	NZ_AVIY01000023.1
1151323	NZ_AVIY01000024.1
1151323	NZ_AVIY01000025.1
1151323	NZ_AVIY01000026.1
1151323	NZ_AVIY01000027.1
1151323	NZ_AVIY01000028.1
1151323	NZ_AVIY01000029.1
1151323	NZ_AVIY01000030.1
1151323	NZ_AVIY01000031.1
1151323	NZ_AVIY01000032.1
1151323	NZ_AVIY01000033.1
1151323	NZ_AVIY01000034.1
1151323	NZ_AVIY01000035.1
1151323	NZ_AVIY01000036.1
1151323	NZ_AVIY01000037.1
1151323	NZ_AVIY01000038.1
1151323	NZ_AVIY01000039.1
1151323	NZ_AVIY01000040.1
1151323	NZ_AVIY01000041.1
1151323	NZ_AVIY01000042.1
1151323	NZ_AVIY01000043.1
1151323	NZ_AVIY01000044.1
1151323	NZ_AVIY01000045.1
1151323	NZ_AVIY01000046.1
1151323	NZ_AVIY01000047.1
1151323	NZ_AVIY01000048.1
1151323	NZ_AVIY01000049.1
1151323	NZ_AVIY01000050.1
1151323	NZ_AVIY01000051.1
1151323	NZ_AVIY01000052.1
1151323	NZ_AVIY01000053.1
1151323	NZ_AVIY01000054.1
1151323	NZ_AVIY01000055.1
1151323	NZ_AVIY01000056.1
1151323	NZ_AVIY01000057.1
1151323	NZ_AVIY01000058.1
1151323	NZ_AVIY01000059.1
1151323	NZ_AVIY01000060.1
1151323	NZ_AVIY01000061.1
1151323	NZ_AVIY01000062.1
1151323	NZ_AVIY01000063.1
1151323	NZ_AVIY01000064.1
1151323	NZ_AVIY01000065.1
1151323	NZ_AVIY01000066.1
1151323	NZ_AVIY01000067.1
1151323	NZ_AVIY01000068.1
1151323	NZ_AVIY01000069.1
1151323	NZ_AVIY01000070.1
1151323	NZ_AVIY01000071.1
1151323	NZ_AVIY01000072.1
1151323	NZ_AVIY01000073.1
1151323	NZ_AVIY01000074.1
1151327	NZ_AVJB01000001.1
1151327	NZ_AVJB01000002.1
1151327	NZ_AVJB01000003.1
1151327	NZ_AVJB01000004.1
1151327	NZ_AVJB01000005.1
1151327	NZ_AVJB01000006.1
1151327	NZ_AVJB01000008.1
1151327	NZ_AVJB01000009.1
1151327	NZ_AVJB01000010.1
1151327	NZ_AVJB01000011.1
1151327	NZ_AVJB01000012.1
1151327	NZ_AVJB01000013.1
1151327	NZ_AVJB01000014.1
1151327	NZ_AVJB01000015.1
1151327	NZ_AVJB01000016.1
1151327	NZ_AVJB01000017.1
1151327	NZ_AVJB01000018.1
1151327	NZ_AVJB01000019.1
1151327	NZ_AVJB01000020.1
1151327	NZ_AVJB01000021.1
1151327	NZ_AVJB01000022.1
1151327	NZ_AVJB01000023.1
1151327	NZ_AVJB01000024.1
1151327	NZ_AVJB01000025.1
1151327	NZ_AVJB01000026.1
1151327	NZ_AVJB01000027.1
1151327	NZ_AVJB01000028.1
1151327	NZ_AVJB01000029.1
1151327	NZ_AVJB01000030.1
1151327	NZ_AVJB01000031.1
1151327	NZ_AVJB01000032.1
1151327	NZ_AVJB01000033.1
1151327	NZ_AVJB01000034.1
1151327	NZ_AVJB01000035.1
1151327	NZ_AVJB01000036.1
1151327	NZ_AVJB01000037.1
1151327	NZ_AVJB01000038.1
1151327	NZ_AVJB01000039.1
1151327	NZ_AVJB01000040.1
1151327	NZ_AVJB01000041.1
1151327	NZ_AVJB01000042.1
1151327	NZ_AVJB01000043.1
1151327	NZ_AVJB01000044.1
1151327	NZ_AVJB01000045.1
1151327	NZ_AVJB01000046.1
1151327	NZ_AVJB01000047.1
1151327	NZ_AVJB01000048.1
1151327	NZ_AVJB01000049.1
1151327	NZ_AVJB01000050.1
1151327	NZ_AVJB01000051.1
1151327	NZ_AVJB01000052.1
1151327	NZ_AVJB01000053.1
1151327	NZ_AVJB01000054.1
1151327	NZ_AVJB01000055.1
1151327	NZ_AVJB01000056.1
1151327	NZ_AVJB01000057.1
1151327	NZ_AVJB01000058.1
1151327	NZ_AVJB01000059.1
1151327	NZ_AVJB01000060.1
1151327	NZ_AVJB01000061.1
1151327	NZ_AVJB01000062.1
1151327	NZ_AVJB01000063.1
1151327	NZ_AVJB01000064.1
1151327	NZ_AVJB01000065.1
1151327	NZ_AVJB01000066.1
1151327	NZ_AVJB01000067.1
1151327	NZ_AVJB01000068.1
1151327	NZ_AVJB01000069.1
1151327	NZ_AVJB01000070.1
1151327	NZ_AVJB01000071.1
1151327	NZ_AVJB01000072.1
1151327	NZ_AVJB01000073.1
1151327	NZ_AVJB01000074.1
1151327	NZ_AVJB01000075.1
1151327	NZ_AVJB01000076.1
1151327	NZ_AVJB01000077.1
1151327	NZ_AVJB01000078.1
1151327	NZ_AVJB01000079.1
1151327	NZ_AVJB01000080.1
1151327	NZ_AVJB01000081.1
1151327	NZ_AVJB01000082.1
1151327	NZ_AVJB01000083.1
1151327	NZ_AVJB01000084.1
1151327	NZ_AVJB01000085.1
1151327	NZ_AVJB01000086.1
1151327	NZ_AVJB01000087.1
1151327	NZ_AVJB01000088.1
1151327	NZ_AVJB01000089.1
1151327	NZ_AVJB01000090.1
1151327	NZ_AVJB01000091.1
1151327	NZ_AVJB01000092.1
1151327	NZ_AVJB01000093.1
1151327	NZ_AVJB01000094.1
1151327	NZ_AVJB01000095.1
1151327	NZ_AVJB01000096.1
1151327	NZ_AVJB01000097.1
1151327	NZ_AVJB01000098.1
1151327	NZ_AVJB01000099.1
1151339	NZ_AVJN01000001.1
1151339	NZ_AVJN01000002.1
1151339	NZ_AVJN01000003.1
1151339	NZ_AVJN01000004.1
1151339	NZ_AVJN01000005.1
1151339	NZ_AVJN01000006.1
1151339	NZ_AVJN01000007.1
1151339	NZ_AVJN01000008.1
1151339	NZ_AVJN01000009.1
1151339	NZ_AVJN01000010.1
1151339	NZ_AVJN01000011.1
1151339	NZ_AVJN01000012.1
1151339	NZ_AVJN01000013.1
1151339	NZ_AVJN01000014.1
1151339	NZ_AVJN01000015.1
1151339	NZ_AVJN01000016.1
1151339	NZ_AVJN01000017.1
1151339	NZ_AVJN01000018.1
1151339	NZ_AVJN01000019.1
1151339	NZ_AVJN01000020.1
1151339	NZ_AVJN01000021.1
1151339	NZ_AVJN01000022.1
1151339	NZ_AVJN01000023.1
1151339	NZ_AVJN01000024.1
1151339	NZ_AVJN01000025.1
1151339	NZ_AVJN01000026.1
1151339	NZ_AVJN01000027.1
1151339	NZ_AVJN01000028.1
1151339	NZ_AVJN01000029.1
1151339	NZ_AVJN01000030.1
1151339	NZ_AVJN01000031.1
1151339	NZ_AVJN01000032.1
1151339	NZ_AVJN01000033.1
1151339	NZ_AVJN01000034.1
1151339	NZ_AVJN01000035.1
1151339	NZ_AVJN01000036.1
1151339	NZ_AVJN01000037.1
1151339	NZ_AVJN01000038.1
1151339	NZ_AVJN01000039.1
1151339	NZ_AVJN01000040.1
1151339	NZ_AVJN01000041.1
1151339	NZ_AVJN01000042.1
1151339	NZ_AVJN01000043.1
1151339	NZ_AVJN01000044.1
1151339	NZ_AVJN01000045.1
1151339	NZ_AVJN01000046.1
1151339	NZ_AVJN01000047.1
1151339	NZ_AVJN01000048.1
1151339	NZ_AVJN01000049.1
1151339	NZ_AVJN01000050.1
1151339	NZ_AVJN01000051.1
1151339	NZ_AVJN01000052.1
1151339	NZ_AVJN01000053.1
1151339	NZ_AVJN01000054.1
1151339	NZ_AVJN01000055.1
1151339	NZ_AVJN01000056.1
1151339	NZ_AVJN01000057.1
1151339	NZ_AVJN01000058.1
1151339	NZ_AVJN01000059.1
1151339	NZ_AVJN01000060.1
1151339	NZ_AVJN01000061.1
1151339	NZ_AVJN01000062.1
1151339	NZ_AVJN01000063.1
1151339	NZ_AVJN01000064.1
1151339	NZ_AVJN01000065.1
1151339	NZ_AVJN01000066.1
1151339	NZ_AVJN01000067.1
1151339	NZ_AVJN01000068.1
1151339	NZ_AVJN01000069.1
1151339	NZ_AVJN01000070.1
1151339	NZ_AVJN01000071.1
1151339	NZ_AVJN01000072.1
1151339	NZ_AVJN01000073.1
1151339	NZ_AVJN01000074.1
1151339	NZ_AVJN01000075.1
1151339	NZ_AVJN01000076.1
1151339	NZ_AVJN01000077.1
1151339	NZ_AVJN01000078.1
1151339	NZ_AVJN01000079.1
1151339	NZ_AVJN01000080.1
1151339	NZ_AVJN01000081.1
1151339	NZ_AVJN01000082.1
1151339	NZ_AVJN01000083.1
1151339	NZ_AVJN01000084.1
1151339	NZ_AVJN01000085.1
1151339	NZ_AVJN01000086.1
1151339	NZ_AVJN01000087.1
1151345	NZ_AVJT01000001.1
1151345	NZ_AVJT01000002.1
1151345	NZ_AVJT01000003.1
1151345	NZ_AVJT01000004.1
1151345	NZ_AVJT01000005.1
1151345	NZ_AVJT01000006.1
1151345	NZ_AVJT01000007.1
1151345	NZ_AVJT01000008.1
1151345	NZ_AVJT01000009.1
1151345	NZ_AVJT01000010.1
1151345	NZ_AVJT01000011.1
1151345	NZ_AVJT01000012.1
1151345	NZ_AVJT01000013.1
1151345	NZ_AVJT01000014.1
1151345	NZ_AVJT01000015.1
1151345	NZ_AVJT01000016.1
1151345	NZ_AVJT01000017.1
1151345	NZ_AVJT01000018.1
1151345	NZ_AVJT01000019.1
1151345	NZ_AVJT01000020.1
1151345	NZ_AVJT01000021.1
1151345	NZ_AVJT01000022.1
1151345	NZ_AVJT01000023.1
1151345	NZ_AVJT01000024.1
1151345	NZ_AVJT01000025.1
1151345	NZ_AVJT01000026.1
1151345	NZ_AVJT01000027.1
1151345	NZ_AVJT01000028.1
1151345	NZ_AVJT01000029.1
1151345	NZ_AVJT01000030.1
1151345	NZ_AVJT01000031.1
1151345	NZ_AVJT01000032.1
1151345	NZ_AVJT01000033.1
1151345	NZ_AVJT01000034.1
1151345	NZ_AVJT01000035.1
1151345	NZ_AVJT01000036.1
1151345	NZ_AVJT01000037.1
1151345	NZ_AVJT01000038.1
1151345	NZ_AVJT01000039.1
1151345	NZ_AVJT01000040.1
1151345	NZ_AVJT01000041.1
1151345	NZ_AVJT01000042.1
1151345	NZ_AVJT01000043.1
1151345	NZ_AVJT01000044.1
1151345	NZ_AVJT01000045.1
1151345	NZ_AVJT01000046.1
1151345	NZ_AVJT01000047.1
1151345	NZ_AVJT01000048.1
1151345	NZ_AVJT01000049.1
1151345	NZ_AVJT01000050.1
1151345	NZ_AVJT01000051.1
1151345	NZ_AVJT01000052.1
1151345	NZ_AVJT01000053.1
1151345	NZ_AVJT01000054.1
1151345	NZ_AVJT01000055.1
1151345	NZ_AVJT01000056.1
1151345	NZ_AVJT01000057.1
1151345	NZ_AVJT01000058.1
1151345	NZ_AVJT01000059.1
1151345	NZ_AVJT01000060.1
1151345	NZ_AVJT01000061.1
1151345	NZ_AVJT01000062.1
1151345	NZ_AVJT01000063.1
1151345	NZ_AVJT01000064.1
1151345	NZ_AVJT01000065.1
1151345	NZ_AVJT01000066.1
1151345	NZ_AVJT01000067.1
1151345	NZ_AVJT01000068.1
1151345	NZ_AVJT01000069.1
1151345	NZ_AVJT01000070.1
1151345	NZ_AVJT01000071.1
1151345	NZ_AVJT01000072.1
1151345	NZ_AVJT01000073.1
1151345	NZ_AVJT01000074.1
1151345	NZ_AVJT01000075.1
1151345	NZ_AVJT01000076.1
1151345	NZ_AVJT01000077.1
1151345	NZ_AVJT01000078.1
1151345	NZ_AVJT01000079.1
1151345	NZ_AVJT01000080.1
1151345	NZ_AVJT01000081.1
1151345	NZ_AVJT01000082.1
1151345	NZ_AVJT01000083.1
1151345	NZ_AVJT01000084.1
1151345	NZ_AVJT01000085.1
1151345	NZ_AVJT01000086.1
1151345	NZ_AVJT01000087.1
1151345	NZ_AVJT01000088.1
1151345	NZ_AVJT01000089.1
1151345	NZ_AVJT01000090.1
1151345	NZ_AVJT01000091.1
1151345	NZ_AVJT01000092.1
1151345	NZ_AVJT01000093.1
1151345	NZ_AVJT01000094.1
1151345	NZ_AVJT01000095.1
1151345	NZ_AVJT01000096.1
1151345	NZ_AVJT01000097.1
1151345	NZ_AVJT01000098.1
1151345	NZ_AVJT01000099.1
1151345	NZ_AVJT01000100.1
1151345	NZ_AVJT01000101.1
1151345	NZ_AVJT01000102.1
1151345	NZ_AVJT01000103.1
1151345	NZ_AVJT01000104.1
1151345	NZ_AVJT01000105.1
1151345	NZ_AVJT01000106.1
1151345	NZ_AVJT01000107.1
1151345	NZ_AVJT01000108.1
1151345	NZ_AVJT01000109.1
1151345	NZ_AVJT01000110.1
1151345	NZ_AVJT01000111.1
1151345	NZ_AVJT01000112.1
1151345	NZ_AVJT01000113.1
1151345	NZ_AVJT01000114.1
1151345	NZ_AVJT01000115.1
1151345	NZ_AVJT01000116.1
1151345	NZ_AVJT01000117.1
1151345	NZ_AVJT01000118.1
272563	NC_009089.1
272563	NC_008226.1
1339283	NZ_JGDA01000001.1
1339283	NZ_JGDA01000002.1
1339283	NZ_JGDA01000003.1
1339283	NZ_JGDA01000004.1
1339283	NZ_JGDA01000005.1
1339283	NZ_JGDA01000006.1
1339283	NZ_JGDA01000007.1
1339283	NZ_JGDA01000008.1
1339283	NZ_JGDA01000009.1
1339283	NZ_JGDA01000010.1
1339283	NZ_JGDA01000011.1
1339283	NZ_JGDA01000012.1
1339283	NZ_JGDA01000013.1
1339283	NZ_JGDA01000014.1
1339283	NZ_JGDA01000015.1
1339283	NZ_JGDA01000016.1
1339283	NZ_JGDA01000017.1
1339283	NZ_JGDA01000018.1
1339283	NZ_JGDA01000019.1
1339283	NZ_JGDA01000020.1
1339283	NZ_JGDA01000021.1
1339283	NZ_JGDA01000022.1
1339283	NZ_JGDA01000023.1
1339283	NZ_JGDA01000024.1
1339283	NZ_JGDA01000025.1
1339283	NZ_JGDA01000026.1
1339283	NZ_JGDA01000027.1
1339283	NZ_JGDA01000028.1
1339283	NZ_JGDA01000029.1
1339283	NZ_JGDA01000030.1
1339283	NZ_JGDA01000031.1
1339283	NZ_JGDA01000032.1
1339283	NZ_JGDA01000033.1
1339283	NZ_JGDA01000034.1
1339283	NZ_JGDA01000035.1
1339283	NZ_JGDA01000036.1
1339283	NZ_JGDA01000037.1
1339283	NZ_JGDA01000038.1
1339283	NZ_JGDA01000039.1
1339283	NZ_JGDA01000040.1
1339283	NZ_JGDA01000041.1
1339283	NZ_JGDA01000042.1
1339283	NZ_JGDA01000043.1
1339283	NZ_JGDA01000044.1
1339283	NZ_JGDA01000045.1
1339283	NZ_JGDA01000046.1
1339283	NZ_JGDA01000047.1
1339283	NZ_JGDA01000048.1
1339283	NZ_JGDA01000049.1
1339283	NZ_JGDA01000050.1
1339283	NZ_JGDA01000051.1
1339283	NZ_JGDA01000052.1
1339283	NZ_JGDA01000053.1
1339283	NZ_JGDA01000054.1
1339283	NZ_JGDA01000055.1
1339283	NZ_JGDA01000056.1
1339283	NZ_JGDA01000057.1
1339283	NZ_JGDA01000058.1
1339283	NZ_JGDA01000059.1
1339283	NZ_JGDA01000060.1
1339283	NZ_JGDA01000061.1
1339283	NZ_JGDA01000062.1
1339283	NZ_JGDA01000063.1
1339283	NZ_JGDA01000064.1
1339283	NZ_JGDA01000065.1
1339283	NZ_JGDA01000066.1
1339283	NZ_JGDA01000067.1
1339283	NZ_JGDA01000068.1
1339283	NZ_JGDA01000069.1
1339283	NZ_JGDA01000070.1
1339283	NZ_JGDA01000071.1
1339283	NZ_JGDA01000072.1
1339283	NZ_JGDA01000073.1
1339283	NZ_JGDA01000074.1
1339283	NZ_JGDA01000075.1
1339283	NZ_JGDA01000076.1
1339283	NZ_JGDA01000077.1
1339283	NZ_JGDA01000078.1
1339283	NZ_JGDA01000079.1
1339283	NZ_JGDA01000080.1
1339283	NZ_JGDA01000081.1
1339283	NZ_JGDA01000082.1
1339283	NZ_JGDA01000083.1
1339283	NZ_JGDA01000084.1
1339283	NZ_JGDA01000085.1
1339283	NZ_JGDA01000086.1
1339283	NZ_JGDA01000087.1
1339283	NZ_JGDA01000088.1
1339283	NZ_JGDA01000089.1
1339283	NZ_JGDA01000090.1
1339283	NZ_JGDA01000091.1
1339283	NZ_JGDA01000092.1
1339283	NZ_JGDA01000093.1
1339283	NZ_JGDA01000094.1
1339283	NZ_JGDA01000095.1
1339283	NZ_JGDA01000096.1
1339283	NZ_JGDA01000097.1
1339283	NZ_JGDA01000098.1
1339283	NZ_JGDA01000099.1
1339283	NZ_JGDA01000100.1
1339283	NZ_JGDA01000101.1
1339283	NZ_JGDA01000102.1
1339283	NZ_JGDA01000103.1
1339283	NZ_JGDA01000104.1
1339283	NZ_JGDA01000105.1
1339283	NZ_JGDA01000106.1
1339283	NZ_JGDA01000107.1
1339283	NZ_JGDA01000108.1
1339283	NZ_JGDA01000109.1
1339283	NZ_JGDA01000110.1
1339283	NZ_JGDA01000111.1
1339283	NZ_JGDA01000112.1
1339283	NZ_JGDA01000113.1
1339283	NZ_JGDA01000114.1
1339283	NZ_JGDA01000115.1
1339283	NZ_JGDA01000116.1
1339283	NZ_JGDA01000117.1
1339283	NZ_JGDA01000118.1
1339283	NZ_JGDA01000119.1
1339283	NZ_JGDA01000120.1
1339283	NZ_JGDA01000121.1
1339283	NZ_JGDA01000122.1
1339283	NZ_JGDA01000123.1
1339283	NZ_JGDA01000124.1
1339283	NZ_JGDA01000125.1
1339283	NZ_JGDA01000126.1
1339283	NZ_JGDA01000127.1
1339283	NZ_JGDA01000128.1
1339283	NZ_JGDA01000129.1
1339283	NZ_JGDA01000130.1
1339283	NZ_JGDA01000131.1
1339283	NZ_JGDA01000132.1
1339283	NZ_JGDA01000133.1
1339283	NZ_JGDA01000134.1
1339283	NZ_JGDA01000135.1
1339283	NZ_JGDA01000136.1
1339283	NZ_JGDA01000137.1
1339283	NZ_JGDA01000138.1
1339283	NZ_JGDA01000139.1
1339283	NZ_JGDA01000140.1
1339283	NZ_JGDA01000141.1
1339283	NZ_JGDA01000142.1
1339283	NZ_JGDA01000143.1
1339283	NZ_JGDA01000144.1
1339283	NZ_JGDA01000145.1
1339283	NZ_JGDA01000146.1
1339283	NZ_JGDA01000147.1
1339283	NZ_JGDA01000148.1
1339283	NZ_JGDA01000149.1
1339283	NZ_JGDA01000150.1
1339283	NZ_JGDA01000151.1
1339283	NZ_JGDA01000152.1
1339283	NZ_JGDA01000153.1
1339283	NZ_JGDA01000154.1
1339283	NZ_JGDA01000155.1
1339283	NZ_JGDA01000156.1
1339283	NZ_JGDA01000157.1
1339283	NZ_JGDA01000158.1
1339283	NZ_JGDA01000159.1
1339283	NZ_JGDA01000160.1
1339283	NZ_JGDA01000161.1
1339283	NZ_JGDA01000162.1
1339283	NZ_JGDA01000163.1
1339283	NZ_JGDA01000164.1
1339283	NZ_JGDA01000165.1
1339283	NZ_JGDA01000166.1
1339283	NZ_JGDA01000167.1
1339283	NZ_JGDA01000168.1
1339283	NZ_JGDA01000169.1
1339283	NZ_JGDA01000170.1
1339283	NZ_JGDA01000171.1
1339283	NZ_JGDA01000172.1
1339283	NZ_JGDA01000173.1
1339283	NZ_JGDA01000174.1
1339283	NZ_JGDA01000175.1
1339283	NZ_JGDA01000176.1
1339283	NZ_JGDA01000177.1
1339283	NZ_JGDA01000178.1
1339283	NZ_JGDA01000179.1
1339283	NZ_JGDA01000180.1
1339283	NZ_JGDA01000181.1
1339283	NZ_JGDA01000182.1
1339283	NZ_JGDA01000183.1
1339283	NZ_JGDA01000184.1
1339283	NZ_JGDA01000185.1
1339283	NZ_JGDA01000186.1
1339283	NZ_JGDA01000187.1
1339283	NZ_JGDA01000188.1
1339283	NZ_JGDA01000189.1
1339283	NZ_JGDA01000190.1
1339283	NZ_JGDA01000191.1
1339283	NZ_JGDA01000192.1
1339283	NZ_JGDA01000193.1
1339283	NZ_JGDA01000194.1
1339283	NZ_JGDA01000195.1
1339283	NZ_JGDA01000196.1
1339283	NZ_JGDA01000197.1
1339283	NZ_JGDA01000198.1
1339283	NZ_JGDA01000199.1
1339283	NZ_JGDA01000200.1
1339283	NZ_JGDA01000201.1
1339283	NZ_JGDA01000202.1
1339283	NZ_JGDA01000203.1
1339283	NZ_JGDA01000204.1
1339283	NZ_JGDA01000205.1
1339283	NZ_JGDA01000206.1
1339283	NZ_JGDA01000207.1
1339283	NZ_JGDA01000208.1
1339283	NZ_JGDA01000209.1
1339283	NZ_JGDA01000210.1
1339283	NZ_JGDA01000211.1
1339283	NZ_JGDA01000212.1
1339283	NZ_JGDA01000213.1
1339283	NZ_JGDA01000214.1
1339283	NZ_JGDA01000215.1
1339283	NZ_JGDA01000216.1
1339283	NZ_JGDA01000217.1
1339283	NZ_JGDA01000218.1
1339283	NZ_JGDA01000219.1
1339283	NZ_JGDA01000220.1
1339283	NZ_JGDA01000221.1
1339283	NZ_JGDA01000222.1
1339283	NZ_JGDA01000223.1
1339283	NZ_JGDA01000224.1
1339283	NZ_JGDA01000225.1
1339283	NZ_JGDA01000226.1
1339283	NZ_JGDA01000227.1
1339283	NZ_JGDA01000228.1
1339283	NZ_JGDA01000229.1
1339283	NZ_JGDA01000230.1
1339283	NZ_JGDA01000231.1
1339283	NZ_JGDA01000232.1
1339283	NZ_JGDA01000233.1
1339283	NZ_JGDA01000234.1
1339283	NZ_JGDA01000235.1
1339283	NZ_JGDA01000236.1
1339283	NZ_JGDA01000237.1
1339283	NZ_JGDA01000238.1
1339283	NZ_JGDA01000239.1
1339283	NZ_JGDA01000240.1
1339283	NZ_JGDA01000241.1
1339283	NZ_JGDA01000242.1
1339283	NZ_JGDA01000243.1
1339283	NZ_JGDA01000244.1
1339283	NZ_JGDA01000245.1
1339283	NZ_JGDA01000246.1
1339283	NZ_JGDA01000247.1
1339283	NZ_JGDA01000248.1
1339283	NZ_JGDA01000249.1
1339283	NZ_JGDA01000250.1
1339283	NZ_JGDA01000251.1
1339283	NZ_JGDA01000252.1
1339283	NZ_JGDA01000253.1
1339283	NZ_JGDA01000254.1
1339283	NZ_JGDA01000255.1
1339283	NZ_JGDA01000256.1
1339283	NZ_JGDA01000257.1
1339283	NZ_JGDA01000258.1
1339283	NZ_JGDA01000259.1
1339283	NZ_JGDA01000260.1
1339283	NZ_JGDA01000261.1
1339283	NZ_JGDA01000262.1
1339283	NZ_JGDA01000263.1
1339283	NZ_JGDA01000264.1
1339283	NZ_JGDA01000265.1
1339283	NZ_JGDA01000266.1
1339283	NZ_JGDA01000267.1
1339283	NZ_JGDA01000268.1
1339283	NZ_JGDA01000269.1
1339283	NZ_JGDA01000270.1
1339283	NZ_JGDA01000271.1
1339283	NZ_JGDA01000272.1
1339283	NZ_JGDA01000273.1
1339283	NZ_JGDA01000274.1
1339283	NZ_JGDA01000275.1
1339283	NZ_JGDA01000276.1
1339283	NZ_JGDA01000277.1
1339283	NZ_JGDA01000278.1
1339283	NZ_JGDA01000279.1
1339283	NZ_JGDA01000280.1
1339283	NZ_JGDA01000281.1
1339283	NZ_JGDA01000282.1
1339283	NZ_JGDA01000283.1
1339283	NZ_JGDA01000284.1
1339283	NZ_JGDA01000285.1
1339283	NZ_JGDA01000286.1
1339283	NZ_JGDA01000287.1
1339283	NZ_JGDA01000288.1
1339283	NZ_JGDA01000289.1
1339283	NZ_JGDA01000290.1
1339283	NZ_JGDA01000291.1
1339283	NZ_JGDA01000292.1
1339283	NZ_JGDA01000293.1
1339283	NZ_JGDA01000294.1
1339283	NZ_JGDA01000295.1
1339283	NZ_JGDA01000296.1
1339283	NZ_JGDA01000297.1
1339283	NZ_JGDA01000298.1
1339288	NZ_JGCZ01000001.1
1339288	NZ_JGCZ01000002.1
1339288	NZ_JGCZ01000003.1
1339288	NZ_JGCZ01000004.1
1339288	NZ_JGCZ01000005.1
1339288	NZ_JGCZ01000006.1
1339288	NZ_JGCZ01000007.1
1339288	NZ_JGCZ01000008.1
1339288	NZ_JGCZ01000009.1
1339288	NZ_JGCZ01000010.1
1339288	NZ_JGCZ01000011.1
1339288	NZ_JGCZ01000012.1
1339288	NZ_JGCZ01000013.1
1339288	NZ_JGCZ01000014.1
1339288	NZ_JGCZ01000015.1
1339288	NZ_JGCZ01000016.1
1339288	NZ_JGCZ01000017.1
1339288	NZ_JGCZ01000018.1
1339288	NZ_JGCZ01000019.1
1339288	NZ_JGCZ01000020.1
1339288	NZ_JGCZ01000021.1
1339288	NZ_JGCZ01000022.1
1339288	NZ_JGCZ01000023.1
1339288	NZ_JGCZ01000024.1
1339288	NZ_JGCZ01000025.1
1339288	NZ_JGCZ01000026.1
1339288	NZ_JGCZ01000027.1
1339288	NZ_JGCZ01000028.1
1339288	NZ_JGCZ01000029.1
1339288	NZ_JGCZ01000030.1
1339288	NZ_JGCZ01000031.1
1339288	NZ_JGCZ01000032.1
1339288	NZ_JGCZ01000033.1
1339288	NZ_JGCZ01000034.1
1339288	NZ_JGCZ01000035.1
1339288	NZ_JGCZ01000036.1
1339288	NZ_JGCZ01000037.1
1339288	NZ_JGCZ01000038.1
1339288	NZ_JGCZ01000039.1
1339288	NZ_JGCZ01000040.1
1339288	NZ_JGCZ01000041.1
1339288	NZ_JGCZ01000042.1
1339288	NZ_JGCZ01000043.1
1339288	NZ_JGCZ01000044.1
1339288	NZ_JGCZ01000045.1
1339288	NZ_JGCZ01000046.1
1339288	NZ_JGCZ01000047.1
1339288	NZ_JGCZ01000048.1
1339288	NZ_JGCZ01000049.1
1339288	NZ_JGCZ01000050.1
1339288	NZ_JGCZ01000051.1
1339288	NZ_JGCZ01000052.1
1339288	NZ_JGCZ01000053.1
1339288	NZ_JGCZ01000054.1
1339288	NZ_JGCZ01000055.1
1339288	NZ_JGCZ01000056.1
1339288	NZ_JGCZ01000057.1
1339288	NZ_JGCZ01000058.1
1339288	NZ_JGCZ01000059.1
1339288	NZ_JGCZ01000060.1
1339288	NZ_JGCZ01000061.1
1339288	NZ_JGCZ01000062.1
1339288	NZ_JGCZ01000063.1
1339288	NZ_JGCZ01000064.1
1339288	NZ_JGCZ01000065.1
1339288	NZ_JGCZ01000066.1
1339288	NZ_JGCZ01000067.1
1339288	NZ_JGCZ01000068.1
1339288	NZ_JGCZ01000069.1
1339288	NZ_JGCZ01000070.1
1339288	NZ_JGCZ01000071.1
1339288	NZ_JGCZ01000072.1
1339288	NZ_JGCZ01000073.1
1339288	NZ_JGCZ01000074.1
1339288	NZ_JGCZ01000075.1
1339288	NZ_JGCZ01000076.1
1339288	NZ_JGCZ01000077.1
1339288	NZ_JGCZ01000078.1
1339288	NZ_JGCZ01000079.1
1339288	NZ_JGCZ01000080.1
1339288	NZ_JGCZ01000081.1
1339288	NZ_JGCZ01000082.1
1339288	NZ_JGCZ01000083.1
1339288	NZ_JGCZ01000084.1
1339288	NZ_JGCZ01000085.1
1339288	NZ_JGCZ01000086.1
1339288	NZ_JGCZ01000087.1
1339288	NZ_JGCZ01000088.1
1339288	NZ_JGCZ01000089.1
1339288	NZ_JGCZ01000090.1
1339288	NZ_JGCZ01000091.1
1339288	NZ_JGCZ01000092.1
1339288	NZ_JGCZ01000093.1
1339288	NZ_JGCZ01000094.1
1339288	NZ_JGCZ01000095.1
1339288	NZ_JGCZ01000096.1
1339288	NZ_JGCZ01000097.1
1339288	NZ_JGCZ01000098.1
1339288	NZ_JGCZ01000099.1
1339288	NZ_JGCZ01000100.1
1339288	NZ_JGCZ01000101.1
1339288	NZ_JGCZ01000102.1
1339288	NZ_JGCZ01000103.1
1339288	NZ_JGCZ01000104.1
1339288	NZ_JGCZ01000105.1
1339288	NZ_JGCZ01000106.1
1339288	NZ_JGCZ01000107.1
1339288	NZ_JGCZ01000108.1
1339288	NZ_JGCZ01000109.1
1339288	NZ_JGCZ01000110.1
1339288	NZ_JGCZ01000111.1
1339288	NZ_JGCZ01000112.1
1339288	NZ_JGCZ01000113.1
1339288	NZ_JGCZ01000114.1
1339288	NZ_JGCZ01000115.1
1339288	NZ_JGCZ01000116.1
1339288	NZ_JGCZ01000117.1
1339288	NZ_JGCZ01000118.1
1339288	NZ_JGCZ01000119.1
1339288	NZ_JGCZ01000120.1
1339288	NZ_JGCZ01000121.1
1339288	NZ_JGCZ01000122.1
1339288	NZ_JGCZ01000123.1
1339288	NZ_JGCZ01000124.1
1339288	NZ_JGCZ01000125.1
1339288	NZ_JGCZ01000126.1
1339288	NZ_JGCZ01000127.1
1339288	NZ_JGCZ01000128.1
1339288	NZ_JGCZ01000129.1
1339288	NZ_JGCZ01000130.1
1339288	NZ_JGCZ01000131.1
1339288	NZ_JGCZ01000132.1
1339288	NZ_JGCZ01000133.1
1339288	NZ_JGCZ01000134.1
1339288	NZ_JGCZ01000135.1
1339288	NZ_JGCZ01000136.1
1339288	NZ_JGCZ01000137.1
1339288	NZ_JGCZ01000138.1
1339288	NZ_JGCZ01000139.1
1339288	NZ_JGCZ01000140.1
1339288	NZ_JGCZ01000141.1
1339288	NZ_JGCZ01000142.1
1339288	NZ_JGCZ01000143.1
1339288	NZ_JGCZ01000144.1
1339288	NZ_JGCZ01000145.1
1339288	NZ_JGCZ01000146.1
1339288	NZ_JGCZ01000147.1
1339288	NZ_JGCZ01000148.1
1339288	NZ_JGCZ01000149.1
1339288	NZ_JGCZ01000150.1
1339288	NZ_JGCZ01000151.1
1339288	NZ_JGCZ01000152.1
1339288	NZ_JGCZ01000153.1
1339288	NZ_JGCZ01000154.1
1339288	NZ_JGCZ01000155.1
1339288	NZ_JGCZ01000156.1
1339288	NZ_JGCZ01000157.1
1339288	NZ_JGCZ01000158.1
1339288	NZ_JGCZ01000159.1
1339288	NZ_JGCZ01000160.1
1339288	NZ_JGCZ01000161.1
1339288	NZ_JGCZ01000162.1
1339288	NZ_JGCZ01000163.1
1339288	NZ_JGCZ01000164.1
1339288	NZ_JGCZ01000165.1
1339288	NZ_JGCZ01000166.1
1339288	NZ_JGCZ01000167.1
1339288	NZ_JGCZ01000168.1
1339288	NZ_JGCZ01000169.1
1339288	NZ_JGCZ01000170.1
1339288	NZ_JGCZ01000171.1
1339288	NZ_JGCZ01000172.1
1339288	NZ_JGCZ01000173.1
1339288	NZ_JGCZ01000174.1
1339288	NZ_JGCZ01000175.1
1339288	NZ_JGCZ01000176.1
1339288	NZ_JGCZ01000177.1
1339288	NZ_JGCZ01000178.1
1339288	NZ_JGCZ01000179.1
1339288	NZ_JGCZ01000180.1
1339288	NZ_JGCZ01000181.1
1339288	NZ_JGCZ01000182.1
1339288	NZ_JGCZ01000183.1
1339288	NZ_JGCZ01000184.1
1339288	NZ_JGCZ01000185.1
1339288	NZ_JGCZ01000186.1
1339288	NZ_JGCZ01000187.1
1339288	NZ_JGCZ01000188.1
1339288	NZ_JGCZ01000189.1
1339288	NZ_JGCZ01000190.1
1339288	NZ_JGCZ01000191.1
1339288	NZ_JGCZ01000192.1
1339288	NZ_JGCZ01000193.1
1339288	NZ_JGCZ01000194.1
1339288	NZ_JGCZ01000195.1
1339288	NZ_JGCZ01000196.1
1339288	NZ_JGCZ01000197.1
1339288	NZ_JGCZ01000198.1
1339288	NZ_JGCZ01000199.1
1339288	NZ_JGCZ01000200.1
1339288	NZ_JGCZ01000201.1
1339288	NZ_JGCZ01000202.1
1339288	NZ_JGCZ01000203.1
1339288	NZ_JGCZ01000204.1
1339288	NZ_JGCZ01000205.1
1339288	NZ_JGCZ01000206.1
1339288	NZ_JGCZ01000207.1
1339288	NZ_JGCZ01000208.1
1339288	NZ_JGCZ01000209.1
1339288	NZ_JGCZ01000210.1
1339288	NZ_JGCZ01000211.1
1339288	NZ_JGCZ01000212.1
1339288	NZ_JGCZ01000213.1
1339288	NZ_JGCZ01000214.1
1339288	NZ_JGCZ01000215.1
1339288	NZ_JGCZ01000216.1
1339288	NZ_JGCZ01000217.1
1339288	NZ_JGCZ01000218.1
1339288	NZ_JGCZ01000219.1
1339288	NZ_JGCZ01000220.1
1339288	NZ_JGCZ01000221.1
1339288	NZ_JGCZ01000222.1
1339288	NZ_JGCZ01000223.1
1339288	NZ_JGCZ01000224.1
1339288	NZ_JGCZ01000225.1
1339288	NZ_JGCZ01000226.1
1339288	NZ_JGCZ01000227.1
1339288	NZ_JGCZ01000228.1
1339288	NZ_JGCZ01000229.1
1339288	NZ_JGCZ01000230.1
1339288	NZ_JGCZ01000231.1
1339288	NZ_JGCZ01000232.1
1339288	NZ_JGCZ01000233.1
1339288	NZ_JGCZ01000234.1
1339288	NZ_JGCZ01000235.1
1339288	NZ_JGCZ01000236.1
1339288	NZ_JGCZ01000237.1
1339288	NZ_JGCZ01000238.1
1339288	NZ_JGCZ01000239.1
1339288	NZ_JGCZ01000240.1
1339288	NZ_JGCZ01000241.1
1339288	NZ_JGCZ01000242.1
1339288	NZ_JGCZ01000243.1
1339288	NZ_JGCZ01000244.1
1339288	NZ_JGCZ01000245.1
1339288	NZ_JGCZ01000246.1
1339288	NZ_JGCZ01000247.1
1339288	NZ_JGCZ01000248.1
1339288	NZ_JGCZ01000249.1
1339288	NZ_JGCZ01000250.1
1339288	NZ_JGCZ01000251.1
1339288	NZ_JGCZ01000252.1
1339288	NZ_JGCZ01000253.1
1339288	NZ_JGCZ01000254.1
1339288	NZ_JGCZ01000255.1
1339288	NZ_JGCZ01000256.1
1339288	NZ_JGCZ01000257.1
1339288	NZ_JGCZ01000258.1
1339288	NZ_JGCZ01000259.1
1339288	NZ_JGCZ01000260.1
1339288	NZ_JGCZ01000261.1
1339288	NZ_JGCZ01000262.1
1339288	NZ_JGCZ01000263.1
1339288	NZ_JGCZ01000264.1
1339288	NZ_JGCZ01000265.1
1339288	NZ_JGCZ01000266.1
1339288	NZ_JGCZ01000267.1
1339288	NZ_JGCZ01000268.1
1339288	NZ_JGCZ01000269.1
1339288	NZ_JGCZ01000270.1
1339288	NZ_JGCZ01000271.1
1339288	NZ_JGCZ01000272.1
1339288	NZ_JGCZ01000273.1
1339288	NZ_JGCZ01000274.1
1339288	NZ_JGCZ01000275.1
1339288	NZ_JGCZ01000276.1
1339288	NZ_JGCZ01000277.1
1339288	NZ_JGCZ01000278.1
1339288	NZ_JGCZ01000279.1
1339288	NZ_JGCZ01000280.1
1339288	NZ_JGCZ01000281.1
1339288	NZ_JGCZ01000282.1
1339288	NZ_JGCZ01000283.1
1339288	NZ_JGCZ01000284.1
1339288	NZ_JGCZ01000285.1
1339288	NZ_JGCZ01000286.1
1339288	NZ_JGCZ01000287.1
1339288	NZ_JGCZ01000288.1
1339288	NZ_JGCZ01000289.1
1339288	NZ_JGCZ01000290.1
1339288	NZ_JGCZ01000291.1
1339288	NZ_JGCZ01000292.1
1339288	NZ_JGCZ01000293.1
1339288	NZ_JGCZ01000294.1
1339288	NZ_JGCZ01000295.1
1339288	NZ_JGCZ01000296.1
1339288	NZ_JGCZ01000297.1
1339288	NZ_JGCZ01000298.1
1339288	NZ_JGCZ01000299.1
1339288	NZ_JGCZ01000300.1
1339288	NZ_JGCZ01000301.1
1339288	NZ_JGCZ01000302.1
1339288	NZ_JGCZ01000303.1
1339288	NZ_JGCZ01000304.1
1339288	NZ_JGCZ01000305.1
1339288	NZ_JGCZ01000306.1
1339288	NZ_JGCZ01000307.1
1339288	NZ_JGCZ01000308.1
1339288	NZ_JGCZ01000309.1
1339288	NZ_JGCZ01000310.1
1339288	NZ_JGCZ01000311.1
1339288	NZ_JGCZ01000312.1
1339288	NZ_JGCZ01000313.1
1339288	NZ_JGCZ01000314.1
1339288	NZ_JGCZ01000315.1
1339288	NZ_JGCZ01000316.1
1339288	NZ_JGCZ01000317.1
1339288	NZ_JGCZ01000318.1
1339288	NZ_JGCZ01000319.1
1339288	NZ_JGCZ01000320.1
1339288	NZ_JGCZ01000321.1
1339288	NZ_JGCZ01000322.1
1339288	NZ_JGCZ01000323.1
1339288	NZ_JGCZ01000324.1
1339288	NZ_JGCZ01000325.1
1339288	NZ_JGCZ01000326.1
1339288	NZ_JGCZ01000327.1
1339288	NZ_JGCZ01000328.1
1339288	NZ_JGCZ01000329.1
1339288	NZ_JGCZ01000330.1
1339288	NZ_JGCZ01000331.1
1339288	NZ_JGCZ01000332.1
1339288	NZ_JGCZ01000333.1
1339288	NZ_JGCZ01000334.1
1339288	NZ_JGCZ01000335.1
1339288	NZ_JGCZ01000336.1
1339288	NZ_JGCZ01000337.1
1339288	NZ_JGCZ01000338.1
1339288	NZ_JGCZ01000339.1
1339288	NZ_JGCZ01000340.1
1339288	NZ_JGCZ01000341.1
1339288	NZ_JGCZ01000342.1
1339288	NZ_JGCZ01000343.1
1339288	NZ_JGCZ01000344.1
1339288	NZ_JGCZ01000345.1
1339288	NZ_JGCZ01000346.1
1339288	NZ_JGCZ01000347.1
1339288	NZ_JGCZ01000348.1
1339288	NZ_JGCZ01000349.1
1339288	NZ_JGCZ01000350.1
1339288	NZ_JGCZ01000351.1
1339288	NZ_JGCZ01000352.1
1339288	NZ_JGCZ01000353.1
1339288	NZ_JGCZ01000354.1
1339288	NZ_JGCZ01000355.1
1339288	NZ_JGCZ01000356.1
1339288	NZ_JGCZ01000357.1
1339288	NZ_JGCZ01000358.1
1339288	NZ_JGCZ01000359.1
1339288	NZ_JGCZ01000360.1
1339288	NZ_JGCZ01000361.1
1339288	NZ_JGCZ01000362.1
1339288	NZ_JGCZ01000363.1
1339288	NZ_JGCZ01000364.1
1339288	NZ_JGCZ01000365.1
1339288	NZ_JGCZ01000366.1
1339288	NZ_JGCZ01000367.1
1339288	NZ_JGCZ01000368.1
1339288	NZ_JGCZ01000369.1
1339288	NZ_JGCZ01000370.1
1339288	NZ_JGCZ01000371.1
1339288	NZ_JGCZ01000372.1
1339288	NZ_JGCZ01000373.1
1339288	NZ_JGCZ01000374.1
1339288	NZ_JGCZ01000375.1
1339288	NZ_JGCZ01000376.1
1339288	NZ_JGCZ01000377.1
1339288	NZ_JGCZ01000378.1
1339288	NZ_JGCZ01000379.1
1339288	NZ_JGCZ01000380.1
1339288	NZ_JGCZ01000381.1
1339288	NZ_JGCZ01000382.1
1339288	NZ_JGCZ01000383.1
1339288	NZ_JGCZ01000384.1
1339288	NZ_JGCZ01000385.1
1339288	NZ_JGCZ01000386.1
1339288	NZ_JGCZ01000387.1
1339288	NZ_JGCZ01000388.1
1339288	NZ_JGCZ01000389.1
1339288	NZ_JGCZ01000390.1
1339288	NZ_JGCZ01000391.1
1339288	NZ_JGCZ01000392.1
1339288	NZ_JGCZ01000393.1
1339288	NZ_JGCZ01000394.1
1339288	NZ_JGCZ01000395.1
1339288	NZ_JGCZ01000396.1
1339288	NZ_JGCZ01000397.1
1339288	NZ_JGCZ01000398.1
1339288	NZ_JGCZ01000399.1
1339288	NZ_JGCZ01000400.1
1339288	NZ_JGCZ01000401.1
1339288	NZ_JGCZ01000402.1
1339288	NZ_JGCZ01000403.1
1339288	NZ_JGCZ01000404.1
1339288	NZ_JGCZ01000405.1
1339288	NZ_JGCZ01000406.1
1339288	NZ_JGCZ01000407.1
1339288	NZ_JGCZ01000408.1
1339288	NZ_JGCZ01000409.1
1339288	NZ_JGCZ01000410.1
1339288	NZ_JGCZ01000411.1
1339288	NZ_JGCZ01000412.1
1339288	NZ_JGCZ01000413.1
1339288	NZ_JGCZ01000414.1
1339288	NZ_JGCZ01000415.1
1339288	NZ_JGCZ01000416.1
1339288	NZ_JGCZ01000417.1
1339288	NZ_JGCZ01000418.1
1339288	NZ_JGCZ01000419.1
1339288	NZ_JGCZ01000420.1
1339288	NZ_JGCZ01000421.1
1339288	NZ_JGCZ01000422.1
1339288	NZ_JGCZ01000423.1
1339288	NZ_JGCZ01000424.1
1339288	NZ_JGCZ01000425.1
1339288	NZ_JGCZ01000426.1
1339288	NZ_JGCZ01000427.1
1339288	NZ_JGCZ01000428.1
1339288	NZ_JGCZ01000429.1
1339288	NZ_JGCZ01000430.1
1339288	NZ_JGCZ01000431.1
1339288	NZ_JGCZ01000432.1
1339288	NZ_JGCZ01000433.1
1339288	NZ_JGCZ01000434.1
1339288	NZ_JGCZ01000435.1
1339288	NZ_JGCZ01000436.1
1339288	NZ_JGCZ01000437.1
1339288	NZ_JGCZ01000438.1
1339288	NZ_JGCZ01000439.1
1339288	NZ_JGCZ01000440.1
1339288	NZ_JGCZ01000441.1
1339288	NZ_JGCZ01000442.1
1339288	NZ_JGCZ01000443.1
1339288	NZ_JGCZ01000444.1
1339288	NZ_JGCZ01000445.1
1339288	NZ_JGCZ01000446.1
1339288	NZ_JGCZ01000447.1
1339288	NZ_JGCZ01000448.1
1339288	NZ_JGCZ01000449.1
1339288	NZ_JGCZ01000450.1
1339288	NZ_JGCZ01000451.1
1339288	NZ_JGCZ01000452.1
1339288	NZ_JGCZ01000453.1
1339288	NZ_JGCZ01000454.1
1339288	NZ_JGCZ01000455.1
1339288	NZ_JGCZ01000456.1
1339288	NZ_JGCZ01000457.1
1339288	NZ_JGCZ01000458.1
1339288	NZ_JGCZ01000459.1
1339288	NZ_JGCZ01000460.1
1339288	NZ_JGCZ01000461.1
1339288	NZ_JGCZ01000462.1
1339289	NZ_JGCW01000001.1
1339289	NZ_JGCW01000002.1
1339289	NZ_JGCW01000003.1
1339289	NZ_JGCW01000004.1
1339289	NZ_JGCW01000005.1
1339289	NZ_JGCW01000006.1
1339289	NZ_JGCW01000007.1
1339289	NZ_JGCW01000008.1
1339289	NZ_JGCW01000009.1
1339289	NZ_JGCW01000010.1
1339289	NZ_JGCW01000011.1
1339289	NZ_JGCW01000012.1
1339289	NZ_JGCW01000013.1
1339289	NZ_JGCW01000014.1
1339289	NZ_JGCW01000015.1
1339289	NZ_JGCW01000016.1
1339289	NZ_JGCW01000017.1
1339289	NZ_JGCW01000018.1
1339289	NZ_JGCW01000019.1
1339289	NZ_JGCW01000020.1
1339289	NZ_JGCW01000021.1
1339289	NZ_JGCW01000022.1
1339289	NZ_JGCW01000023.1
1339289	NZ_JGCW01000024.1
1339289	NZ_JGCW01000025.1
1339289	NZ_JGCW01000026.1
1339289	NZ_JGCW01000027.1
1339289	NZ_JGCW01000028.1
1339289	NZ_JGCW01000029.1
1339289	NZ_JGCW01000030.1
1339289	NZ_JGCW01000031.1
1339289	NZ_JGCW01000032.1
1339289	NZ_JGCW01000033.1
1339289	NZ_JGCW01000034.1
1339289	NZ_JGCW01000035.1
1339289	NZ_JGCW01000036.1
1339289	NZ_JGCW01000037.1
1339289	NZ_JGCW01000038.1
1339289	NZ_JGCW01000039.1
1339289	NZ_JGCW01000040.1
1339289	NZ_JGCW01000041.1
1339289	NZ_JGCW01000042.1
1339289	NZ_JGCW01000043.1
1339289	NZ_JGCW01000044.1
1339289	NZ_JGCW01000045.1
1339289	NZ_JGCW01000046.1
1339289	NZ_JGCW01000047.1
1339289	NZ_JGCW01000048.1
1339289	NZ_JGCW01000049.1
1339289	NZ_JGCW01000050.1
1339289	NZ_JGCW01000051.1
1339289	NZ_JGCW01000052.1
1339289	NZ_JGCW01000053.1
1339289	NZ_JGCW01000054.1
1339289	NZ_JGCW01000055.1
1339289	NZ_JGCW01000056.1
1339289	NZ_JGCW01000057.1
1339289	NZ_JGCW01000058.1
1339289	NZ_JGCW01000059.1
1339289	NZ_JGCW01000060.1
1339289	NZ_JGCW01000061.1
1339289	NZ_JGCW01000062.1
1339289	NZ_JGCW01000063.1
1339289	NZ_JGCW01000064.1
1339289	NZ_JGCW01000065.1
1339289	NZ_JGCW01000066.1
1339289	NZ_JGCW01000067.1
1339289	NZ_JGCW01000068.1
1339289	NZ_JGCW01000069.1
1339289	NZ_JGCW01000070.1
1339289	NZ_JGCW01000071.1
1339289	NZ_JGCW01000072.1
1339289	NZ_JGCW01000073.1
1339289	NZ_JGCW01000074.1
1339289	NZ_JGCW01000075.1
1339289	NZ_JGCW01000076.1
1339289	NZ_JGCW01000077.1
1339289	NZ_JGCW01000078.1
1339289	NZ_JGCW01000079.1
1339289	NZ_JGCW01000080.1
1339289	NZ_JGCW01000081.1
1339289	NZ_JGCW01000082.1
1339289	NZ_JGCW01000083.1
1339289	NZ_JGCW01000084.1
1339289	NZ_JGCW01000085.1
1339289	NZ_JGCW01000086.1
1339289	NZ_JGCW01000087.1
1339289	NZ_JGCW01000088.1
1339289	NZ_JGCW01000089.1
1339289	NZ_JGCW01000090.1
1339289	NZ_JGCW01000091.1
1339289	NZ_JGCW01000092.1
1339289	NZ_JGCW01000093.1
1339289	NZ_JGCW01000094.1
1339289	NZ_JGCW01000095.1
1339289	NZ_JGCW01000096.1
1339289	NZ_JGCW01000097.1
1339289	NZ_JGCW01000098.1
1339289	NZ_JGCW01000099.1
1339289	NZ_JGCW01000100.1
1339289	NZ_JGCW01000101.1
1339289	NZ_JGCW01000102.1
1339289	NZ_JGCW01000103.1
1339289	NZ_JGCW01000104.1
1339289	NZ_JGCW01000105.1
1339289	NZ_JGCW01000106.1
1339289	NZ_JGCW01000107.1
1339289	NZ_JGCW01000108.1
1339289	NZ_JGCW01000109.1
[truncated: 2,411 more rows]

## Sheet: Table S4
MetaQUAST output from mock balanced community
All statistics are based on contigs of size >= 500 bp unless otherwise noted (e.g. "# contigs (>= 0 bp)" and "Total length (>= 0 bp)" include all contigs).
Assembly	metaSPAdes	IDBA-UD	metaVelvet	MEGAHIT	Omega
# contigs (>= 0 bp)	3662	9244	11321	4168	4303
# contigs (>= 1000 bp)	1741	2842	5868	2562	2737
# contigs (>= 5000 bp)	1298	1898	2873	1770	1659
# contigs (>= 10000 bp)	1013	1326	1654	1283	1104
# contigs (>= 25000 bp)	593	668	582	702	528
# contigs (>= 50000 bp)	338	329	202	359	291
Total length (>= 0 bp)	66651329	67131165	66507463	66987976	66988277
Total length (>= 1000 bp)	66292382	65932666	64812744	66328559	66472795
Total length (>= 5000 bp)	65187487	63478434	57207769	64298095	63599354
Total length (>= 10000 bp)	63126429	59386965	48590752	60780073	59580520
Total length (>= 25000 bp)	56307917	48946305	31846317	51495893	20551104
Total length (>= 50000 bp)	47232138	37149364	18983392	39396555	42292823
# contigs	1875	3245	6892	2979	3051
Largest contig	1072791	886024	453604	566646	1304789
Total length	66388028	66212633	65560016	66622143	66703182
Reference length	67682687	67682687	67682687	67682687	67682687
N50	109515	60486	23780	66228	87111
N75	42601	23744	9593	27846	26293
L50	146	256	621	253	157
L75	394	698	1714	644	508
# misassemblies	61	58	21	42	310
# misassembled contigs	52	57	21	42	217
Misassembled contigs length	5701128	2604084	544080	1585577	19636070
# local misassemblies	147	333	18	33	2777
# unaligned contigs	12 + 34 part	11 + 61 part	27 + 95 part	11 + 51 part	20+42 part
Unaligned length	54862	89369	93384	92029	53311
Genome fraction (%)	98.724	98.291	97.45	99.033	97.664
Duplication ratio	1.002	1.002	1.002	1.004	1.01
# N's per 100 kbp	14.18	0	0.02	0	8.68
# mismatches per 100 kbp	12.63	2.67	2.26	3	24.01
# indels per 100 kbp	3.11	2.25	2.01	2.14	9.26
Largest alignment	882869	886024	453604	566646	937698
NA50	107127	59318	23691	65350	73302
NA75	41564	23428	9555	27392	22836
LA50	154	261	625	256	189
LA75	410	707	1723	655	604

## Sheet: Table S5
metaQUAST output from mock staggered community
All statistics are based on contigs of size >= 500 bp unless otherwise noted (e.g. "# contigs (>= 0 bp)" and "Total length (>= 0 bp)" include all contigs).
Assembly	metaSPAdes	IDBA-UD	metaVelvet	MEGAHIT	Omega
# contigs (>= 0 bp)	25864	22344	6372	17732	14696
# contigs (>= 1000 bp)	5908	7052	2646	6511	5332
# contigs (>= 5000 bp)	1319	933	796	1263	643
# contigs (>= 10000 bp)	568	445	480	584	385
# contigs (>= 25000 bp)	227	223	203	266	230
# contigs (>= 50000 bp)	122	121	81	123	119
Total length (>= 0 bp)	46596352	41904685	23434594	43308022	34500883
Total length (>= 1000 bp)	38795498	34939612	21990193	37543125	29399510
Total length (>= 5000 bp)	28751414	22594311	18065761	26185271	20537284
Total length (>= 10000 bp)	23698390	19314721	15869853	21594931	18810086
Total length (>= 25000 bp)	18714719	15968797	11391136	16930230	16357008
Total length (>= 50000 bp)	14936520	12376365	7116799	11945632	12334789
# contigs	10577	12499	3787	11305	10198
Largest contig	413864	413271	244874	376020	381247
Total length	42029702	38763838	22813467	40877159	32846095
Reference length	67682687	67682687	67682687	67682687	67682687
N50	15191	9903	24705	12028	24944
N75	3504	2145	6714	2899	2131
L50	348	452	204	480	233
L75	1983	3012	631	2459	1980
# misassemblies	66	71	5	80	120
# misassembled contigs	64	71	4	79	59
Misassembled contigs length	1070863	355409	142571	278466	3390226
# local misassemblies	113	139	8	26	3482
# unaligned contigs	81 + 104 part	24 + 109 part	25 + 12 part	28 + 92 part	139 + 79 part
Unaligned length	108756	57840	39346	65416	43013
Genome fraction (%)	62.318	57.563	33.978	60.826	47.344
Duplication ratio	1.002	1.004	1.002	1.002	1.023
# N's per 100 kbp	26.56	0	0	0	19.39
# mismatches per 100 kbp	16.16	6.8	3.62	7.99	37.16
# indels per 100 kbp	4.22	1.48	0.64	1.56	12.19
Largest alignment	413864	413271	244874	376020	339890
NA50	14982	9772	24705	12007	22926
NA75	3457	2136	6706	2876	2064
LA50	354	456	204	481	252
LA75	2008	3031	632	2472	2087
